# Supplementary material for: Optimization of the Contrast Concentration for Low-Tube-Voltage Chest CT: A Randomized Controlled Trial with Low-Concentration Contrast Media
Source: Diagnostics (Basel). 2025 Dec 25;16(1):82. doi: 10.3390/diagnostics16010082 (PMC12785640; doi:10.3390/diagnostics16010082)
Supplement: Supplementary file 1 [file diagnostics-16-00082-s001.zip]

Archive with 1 entries (1 files):
- diagnostics-4022753-supplementary.pdf
